# Supplementary material for: Circulating tumor DNA integrating tissue clonality detects minimal residual disease in resectable non-small-cell lung cancer
Source: J Hematol Oncol. 2022 Oct 1;15:137. doi: 10.1186/s13045-022-01355-8 (PMC9526343; doi:10.1186/s13045-022-01355-8)
Supplement: Supplementary file 1 — Additional file 1. Table S1: Patient demography. [file 13045_2022_1355_MOESM1_ESM.xlsx]

## Sheet: Sheet1
Table S1. Patient demography
Characteristics	Patients (n = 127)
Age (years)
Mean ± SD	62.2 ± 8.3
Median (min - max)	63 (39 - 79)
Sex
Female	55 (43.3%)
Male	72 (56.7%)
Smoking history
Ever	33 (26.0%)
Never	94 (74.0%)
Histology
LUAD	100 (78.7%)
LUSC	21 (16.5%)
Other	6 (4.8%)
Stage
I	55 (43.3%)
II	24 (18.9%)
III	47 (37.0%)
IV	1 (0.8%)
Lymph node metastasis
Positive	59 (46.5%)
Negative	68 (53.5%)
Recurrence
Yes	34 (26.8%)
No	83 (65.3%)
Lost to follow-up	10 (7.9%)
Follow up (days from surgery)
Recurrence	311 (105 - 943)
Non-recurrence	900 (661 - 1259)
