# Supplementary material for: Circulating tumor DNA integrating tissue clonality detects minimal residual disease in resectable non-small-cell lung cancer
Source: J Hematol Oncol. 2022 Oct 1;15:137. doi: 10.1186/s13045-022-01355-8 (PMC9526343; doi:10.1186/s13045-022-01355-8)
Supplement: Supplementary file 2 — Additional file 2. Table S2: Adjuvant treatment information. [file 13045_2022_1355_MOESM2_ESM.csv]

Supplementary Table S2. Adjuvant treatment information
Patient_ID	Adjuvant_therapy_type	Adjuvant_therapy_start_day	DFS_status	DFS	OS_status	OS
1	No treatment	-	0	925	0	925
2	No treatment	-	0	919	0	919
3	Chemo+Radio	42	0	920	0	920
4	Chemo+Radio	40	1	943	0	897
5	Chemo	33	0	897	0	897
7	No treatment	-	1	1311	0	883
8	Chemo	44	0	877	0	877
9	No treatment	-	0	869	0	869
10	No treatment	-	1	717	-	-
11	No treatment	-	0	1259	0	1259
12	Chemo+Radio	42	0	1253	0	1253
13	No treatment	-	0	1230	0	1230
14	Chemo+Radio	26	0	1216	0	1216
15	Chemo	33	1	876	0	1223
16	No treatment	-	-	-	-	-
17	Chemo	28	0	1195	0	1195
18	No treatment	-	0	1167	0	1167
19	Chemo+Radio	40	1	167	1	231
20	No treatment	-	-	-	-	-
21	Chemo	29	0	1146	0	1146
22	No treatment	-	0	1125	0	1125
23	No treatment	-	1	690	1	1073
24	Chemo+Targeted	72	0	1118	0	1118
25	Chemo	26	0	1120	0	1120
26	No treatment	-	0	1110	0	1110
27	No treatment	-	1	239	1	239
28	Chemo	38	1	574	0	1096
29	No treatment	-	0	1106	0	1106
30	No treatment	-	0	1090	0	1090
31	Chemo+Radio	30	0	1090	0	1090
32	Chemo	42	0	1091	0	1091
33	Chemo	33	1	311	0	1090
34	Chemo	36	0	1096	0	1096
35	No treatment	-	0	1082	0	1082
36	No treatment	-	0	1081	0	1081
37	No treatment	-	0	1076	0	1076
38	No treatment	-	-	-	-	-
39	Chemo+Targeted	12	1	740	0	1062
40	Chemo+Targeted	803	1	828	0	1063
41	Chemo	40	0	1055	0	1055
42	No treatment	-	0	1048	0	1048
43	Chemo	64	0	1049	0	1049
44	No treatment	-	-	-	-	-
45	Radio	95	0	1039	0	1039
46	No treatment	-	0	1033	0	1033
47	Chemo	33	1	840	0	1027
48	No treatment	-	0	1027	0	1027
49	No treatment	-	0	1032	0	1032
50	Chemo	36	0	1020	0	1020
51	Chemo	38	0	1014	0	1014
52	No treatment	-	1	203	-	-
53	Chemo	30	1	275	0	1021
54	No treatment	-	1	299	0	992
55	Chemo	39	1	154	1	154
56	No treatment	-	1	118	1	175
57	Chemo+Radio	79	1	320	0	1036
58	No treatment	-	1	379	0	965
59	No treatment	-	0	965	0	965
60	No treatment	-	1	126	-	-
61	Chemo+Radio	38	1	304	1	304
62	Chemo+Targeted	38	1	613	0	964
63	Chemo	58	1	311	1	831
64	Chemo	44	0	937	0	937
65	Chemo+Targeted	40	0	929	0	929
66	No treatment	-	-	-	-	-
67	No treatment	-	0	924	0	924
68	Chemo	36	0	922	1	846
69	Chemo	41	0	934	0	934
70	Chemo	36	0	924	0	924
71	No treatment	-	0	927	0	927
72	No treatment	-	-	-	-	-
73	No treatment	-	1	466	0	944
75	Chemo	42	1	447	1	982
76	No treatment	-	0	903	0	903
77	No treatment	-	1	106	1	106
78	Chemo	39	0	895	0	895
79	Chemo+Radio	30	0	894	0	894
80	No treatment	-	1	548	1	559
81	No treatment	-	0	879	0	879
82	No treatment	-	-	-	-	-
83	No treatment	-	0	873	0	873
84	No treatment	-	0	867	0	867
85	Chemo	40	0	873	1	895
86	No treatment	-	0	864	0	864
87	No treatment	-	0	860	0	860
88	Chemo	36	1	105	1	456
89	No treatment	-	0	858	0	858
90	No treatment	-	1	432	0	852
91	No treatment	-	0	851	0	851
92	Chemo	40	1	224	1	224
93	Chemo	38	1	129	1	496
94	Chemo	36	0	817	0	817
95	No treatment	-	1	351	0	824
96	No treatment	-	0	825	0	825
97	No treatment	-	0	823	0	823
98	Chemo	38	0	824	0	824
99	Chemo	35	1	451	0	822
100	No treatment	-	0	816	0	816
101	No treatment	-	-	-	-	-
102	No treatment	-	0	810	0	810
103	Chemo	14	0	810	0	810
104	No treatment	-	-	-	-	-
105	No treatment	-	0	810	0	810
106	No treatment	-	0	809	1	794
107	No treatment	-	0	824	0	824
108	Chemo	37	0	796	0	796
109	Chemo	30	0	770	0	770
110	Chemo	32	0	763	0	763
111	No treatment	-	0	759	0	759
112	No treatment	-	0	756	0	756
113	Chemo	40	0	753	0	753
114	No treatment	-	0	748	0	748
115	Chemo	34	0	753	0	753
116	No treatment	-	0	746	0	746
117	Chemo	39	0	742	0	742
118	No treatment	-	1	201	0	735
119	No treatment	-	-	-	-	-
120	Chemo	35	1	162	1	162
121	No treatment	-	0	726	0	726
122	Chemo	37	1	375	0	726
123	No treatment	-	0	718	0	718
124	No treatment	-	1	276	1	298
125	No treatment	-	0	711	0	711
126	No treatment	-	0	703	0	703
127	Chemo+Radio	35	1	261	0	710
128	No treatment	-	0	696	0	696
129	No treatment	-	0	682	0	682
130	No treatment	-	0	661	0	661
