# Supplementary material for: Circulating tumor DNA integrating tissue clonality detects minimal residual disease in resectable non-small-cell lung cancer
Source: J Hematol Oncol. 2022 Oct 1;15:137. doi: 10.1186/s13045-022-01355-8 (PMC9526343; doi:10.1186/s13045-022-01355-8)
Supplement: Supplementary file 3 — Additional file 3. Table S3: Performance of three strategies. [file 13045_2022_1355_MOESM3_ESM.csv]

Supplementary Table S3. Performance of three strategies
Time point	Clonal mutations only								Clonal and subclonal mutations								Clonal and filtered subclonal mutations
	tp	fp	tn	fn	sensitivity	specificity	ppv	npv	tp	fp	tn	fn	sensitivity	specificity	ppv	npv	tp	fp	tn	fn	sensitivity	specificity	ppv	npv
Presurgical	17	23	59	16	0.5152	0.7195	0.425	0.7867	20	28	54	13	0.6061	0.6585	0.4167	0.806	17	25	57	16	0.5152	0.6951	0.4048	0.7808
P1 (7 days)	9	5	78	24	0.2727	0.9398	0.6429	0.7647	14	11	72	19	0.4242	0.8675	0.56	0.7912	10	5	78	23	0.303	0.9398	0.6667	0.7723
P2 (3 months)	8	3	77	26	0.2353	0.9625	0.7273	0.7476	10	11	69	24	0.2941	0.8625	0.4762	0.7419	10	5	75	24	0.2941	0.9375	0.6667	0.7576
P3 (6 months)	7	3	65	14	0.3333	0.9559	0.7	0.8228	7	7	61	14	0.3333	0.8971	0.5	0.8133	7	3	65	14	0.3333	0.9559	0.7	0.8228
Postsurgical	24	12	71	10	0.7059	0.8554	0.6667	0.8765	27	29	54	7	0.7941	0.6506	0.4821	0.8852	25	14	69	9	0.7353	0.8313	0.641	0.8846
